# Supplementary material for: 3D Printed Strontium and Zinc Doped Hydroxyapatite Loaded PEEK for Craniomaxillofacial Implants
Source: Polymers (Basel). 2022 Mar 28;14(7):1376. doi: 10.3390/polym14071376 (PMC9002955; doi:10.3390/polym14071376)
Supplement: Supplementary file 1 [file polymers-14-01376-s001.zip]

Archive with 1 entries (1 files):
- polymers-1606035-supplementary.pdf
